# Supplementary material for: Carm1-arginine methylation of the transcription factor C/EBPα regulates transdifferentiation velocity
Source: eLife. 2023 Jun 27;12:e83951. doi: 10.7554/eLife.83951 (PMC10299824; doi:10.7554/eLife.83951)
Supplement: Figure 7—source data 1. [file elife-83951-fig7-data1.zip]

Archive with 2 entries (2 files):
- Figure_5A_Source/Fig5A marked.tif
- Figure_5A_Source/Fig5A source.tif
