# Supplementary material for: Carm1-arginine methylation of the transcription factor C/EBPα regulates transdifferentiation velocity
Source: eLife. 2023 Jun 27;12:e83951. doi: 10.7554/eLife.83951 (PMC10299824; doi:10.7554/eLife.83951)
Supplement: Figure 7—source data 2. [file elife-83951-fig7-data2.zip]

Archive with 6 entries (6 files):
- Figure 5B exp.ctrl. Carm1, IB anti-HA marked.tif
- Figure 5B exp.ctrl. Carm1, IB anti-HA source.tif
- Figure 5B IP CEBPA, IB anti-DMA marked.tif
- Figure 5B IP CEBPA, IB anti-DMA source .tif
- Figure 5B IP CEBPA, IB anti-Flag marked.tif
- Figure 5B IP CEBPA, IB anti-Flag source.tif
