# Supplementary material for: Carm1-arginine methylation of the transcription factor C/EBPα regulates transdifferentiation velocity
Source: eLife. 2023 Jun 27;12:e83951. doi: 10.7554/eLife.83951 (PMC10299824; doi:10.7554/eLife.83951)
Supplement: Figure 7—source data 3. [file elife-83951-fig7-data3.zip]

Archive with 6 entries (6 files):
- Figure 5C coIP CEBPA, IB anti-Flag marked.tif
- Figure 5C coIP CEBPA, IB anti-Flag source.tif
- Figure 5C exp. ctrl. CEBPA IB anti-Flag marked.tif
- Figure 5C exp. ctrl. CEBPA IB anti-Flag source.tif
- Figure 5C IP Carm1-HA IB anti-HA marked.tiff
- Figure 5C IP Carm1-HA IB anti-HA source.tiff
