# Supplementary material for: Carm1-arginine methylation of the transcription factor C/EBPα regulates transdifferentiation velocity
Source: eLife. 2023 Jun 27;12:e83951. doi: 10.7554/eLife.83951 (PMC10299824; doi:10.7554/eLife.83951)
Supplement: Figure 7—figure supplement 1—source data 1. [file elife-83951-fig7-figsupp1-data1.zip]

Archive with 12 entries (12 files):
- Figure S5 exp.ctrl CEBPA, -:+ PRMTs, IB antiFLAG:HA marked.tif
- Figure S5 exp.ctrl CEBPA, -:+ PRMTs, IB antiFLAG:HA source.tif
- Figure S5 exp.ctrl. PRMT1, IB antiFLAG:HA marked.tif
- Figure S5 exp.ctrl. PRMT1, IB antiFLAG:HA source.tif
- Figure S5 IP CEBPA, IB antiDMA, +PRMT1 marked.tif
- Figure S5 IP CEBPA, IB antiDMA, +PRMT1 source.tif
- Figure S5 IP CEBPA, IB antiDMA, -:+PRMTs marked.tif
- Figure S5 IP CEBPA, IB antiDMA, -:+PRMTs source.tif
- Figure S5 IP CEBPA, IB antiFLAG, +PRMT1 marked.tif
- Figure S5 IP CEBPA, IB antiFLAG, +PRMT1 source.tif
- Figure S5 IP CEBPA, IB antiFLAG,-:+PRMTs marked.tif
- Figure S5 IP CEBPA, IB antiFLAG,-:+PRMTs source.tif
