# Supplementary material for: Carm1-arginine methylation of the transcription factor C/EBPα regulates transdifferentiation velocity
Source: eLife. 2023 Jun 27;12:e83951. doi: 10.7554/eLife.83951 (PMC10299824; doi:10.7554/eLife.83951)
Supplement: Figure 7—figure supplement 1—source data 2. [file elife-83951-fig7-figsupp1-data2.zip]

Archive with 4 entries (4 files):
- Figure_S5D_source/FigureS5D_Carm1_marked.tif
- Figure_S5D_source/FigureS5D_Carm1_Source.tif
- Figure_S5D_source/FigureS5D_GAPDH_marked.tif
- Figure_S5D_source/FigureS5D_GAPDH_Source.tif
