# Supplementary material for: Carm1-arginine methylation of the transcription factor C/EBPα regulates transdifferentiation velocity
Source: eLife. 2023 Jun 27;12:e83951. doi: 10.7554/eLife.83951 (PMC10299824; doi:10.7554/eLife.83951)
Supplement: Figure 7—figure supplement 1—source data 3. [file elife-83951-fig7-figsupp1-data3.zip]

Archive with 6 entries (6 files):
- Figure_S5E_source/FigS5E_AsDMBAF155_marked.tif
- Figure_S5E_source/FigS5E_AsDMBAF155_source.tif
- Figure_S5E_source/FigS5E_BAFF155.tif
- Figure_S5E_source/FigS5E_BAFF155_marked.tif
- Figure_S5E_source/FigS5E_GAPDH_marked.tif
- Figure_S5E_source/FigS5E_GAPDH_source.tif
